# Supplementary material for: Spatiotemporal Approaches to Assess the Association of Environmental Risk Factors With Cardiovascular Diseases: A Scoping Review
Source: Geohealth. 2026 Jan 6;10(1):e2024GH001268. doi: 10.1029/2024GH001268 (PMC12775574; doi:10.1029/2024GH001268)
Supplement: Supplementary file 2 — Table S1 [file GH2-10-e2024GH001268-s003.xlsx]

## Sheet: Study description
Author		Bennett, J. E., et al.	Boehm Vock, L. F., et al.	Kang, D., et al.	Thach, T. Q., et al.	Trivelli, L., et al.	Vishram-Nielsen, J. K. K., et al.	Wang, Y., et al.	Yan, S., et al.	Yoo, E. H., et al.
Year		2014	2015	2019	2015	2021	2023	2022	2023	2018
Study aim		To identify vulnerable and resilient communities for the effects of warm temperature on cardio-respiratory mortality	To apply spatial variable selection methods for identifying the variability in effect of PM2.5 components on cardiovascular-related emergency visits	To estimate the effects of air pollution on mortality outcomes, and to better predict the mortality associated with ambient air pollution	1. To explore whether there were significant patterns of geographical clustering of thermal stress as measured by Physiological equivalent temperature (PET) and mortality, and 2. To assess the association between PET and mortality in small geographical areas.	To describe spatio-temporal distribution of cardiovascular mortality and assess its association with PM2.5	To develop a comprehensive model of the association between weather patterns (including air pollution) and the incidence of cardiovascular events and use this model to forecast near-term spatiotemporal risk.	To examine the influence of potential impact factors on Acute Myocardial Infarction (AMI) mortality	To explore the spatial distribution characteristics of hospitalized patients with CVD in Ganzhou, and to further analyze the geographic and environmental factors that may influence this distribution from the perspective of geographical space by using spatial econometric model.	To assess potential cardiovascular effect of ambient air pollution exposure on the elderly and to identify areas with unusually high or low emergency department use.
Study design		Time-stratified case-crossover design using Bayesian spatial model (BYM)	Spline smoothing for time and spatially variable selection model	Bayesian heirarchical MCMC	Small area ecological cross-sectional study using GAMM	BYM HMCMC	BYM INLA	Spatio-temporal (Geographically and Temporally Weighted Regression (GTWR) model)	Spatial panel Durbin model with time and space-time lagged dependent variables	BYM INLA
Period of study		2001 - 2010	2000 - 2008	2012 - 2015 (2012 - 2014 for model fitting, and data from 2015 for forecasting and evaluation)	2006	2010 - 2015	2007 - 2017 (2007 - 2016 for model fitting, and data from 2017 for prediction evaluation)	2014 - 2016	2016-2020	2011
Study location		England and Wales	USA	South Korea	Hong Kong (SAR, China)	Province of Pavia, Italy	Canada, except Quebec Province	Xi'an, Shaanxi Province, China	Ganzhou City, Jiangxi Province, China	Buffalo-Niagara region within Erie and Niagara counties of western New York, U.S.
Study area		151058	Cannot be determined	100210	1115	2969	8317000	10097	39380	Approximately 5,000
Study area / spatial units		401.75	Assumed over 100 for USA counties	400.84	4.03986	15.7926	83170	56.7247	2187.78	66.6667
Study population		All deaths from cardio-respiratory diseases (over 75 years of age)	Cardiovascular emergency room admissions amoung Medicare patients	All mortalities (including CVD-related deaths)	All mortalities (including CVD-related deaths)	All cardiovascular disease-related deaths	Hospital admissions related to heart failure (HF), myocardial infarction (MI), hemorrhagic and ischemic strokes, and ventricular and supraventricular tachycardia	Acute MI deaths	CVD-related hospitalisations of 25-85 years age and residents for more than 5 years in Ganzhou city	CVD-related emergency department visits of the elderly (>65 years)
Population size		Not stated	Not stated	Not stated Around 50 million population during study period	6.8 million population	535,666 population in 2012	24 million	12.95 million population in 2020	Not stated Around 8.97 million population in 2020	1135474
Cases		921,288 deaths	Not stated	Not stated	Not stated	14,183 cardiovascular disease-related deaths	HI: 922,132, MI: 521,988, IS: 263,529	17,888 AMI deaths between 2014-2016	14,779 cases	5798 patients
Health description	Data source	National vital statistics held by the UK Small Area Health Statistics Unit	Medicare beneficiary enrollment and Medicare Part-A inpatient records	Micro Data Integrated Service (MDIS) from Statistics Korea	Hong Kong Census and Statistics Department	Mortality register of the local health agency of the Pavia province (in Italian: Agenzia di Tutela della Salute di Pavia, or ATS Pavia)	Canadian Institute for Health Information	Centers for Disease Control and Prevention of Shaanxi	First Affiliated Hospital of Gannan Medical University	Statewide Planning and Research Cooperative System operated by New York State Department of Health
	Spatial resolution	Post code (small) Analysed at district level (large)	County (large)	District (large)	TPU of residence (small)	Municipality level (small)	Home address (precise) Analysed at aggregated regions (large)	Home address (precise) Analysed at township scale (small)	Home address (precise) Analysed at county level (large)	ZIP codes (small)
	Spatial units	376 districts	115 counties	250 districts	276 TPUs	188 municipalities	100 aggregated regions	178 townships	18 counties	Not stated (~75 ZIPs)
	Temporal resolution	Daily	Daily	Monthly	Daily Analysed monthly	Yearly	Assumed daily Analysed weekly	Daily Analysed monthly	Daily Analysed yearly	Daily
	Temporal units	3652 days	3287 days	36-48 months	12 months	6 years	520 weeks	36 months	6 years	365 days
	Additional characteristics	Age and gender		Age	Age, sex, date of death, and the code of underlying causes of death (ICD-10). Age-standardized mortality rates (ASMR) using the WHO standard population were calculated for all TPUs with mortality, population counts by 5-year age band. Some TPUs were too small for privacy preservation and some of the less densely ppopulated TPUs were merged together, resulting in 145 TPUs for the analysis.	Age and gender. ICD-10 codes	Age Health data was aggregated to Forward Sortation Area code level after linking with thee weather and air pollution data, which was then used to differentiate rural and urban areas. The 1173 FSAs were then merged into 100 regions and weekly values to ensure sufficient events in each region and time-period.	Age, gender, behaviour marital status, home address, date of incidence, grades, diagnostic basis, date of birth, date of death, morphology based on ICD-03, registration number, tribe or community, ICD-10 codes, DLC (last contact time/follow-up dead-line), status, and cause.	Hospitalisation number, name, gender, age, marital status, department of treatment, diagnosis, and length of stay	Admission date, discharge date, date of birth and demographic information (age, gender, ethnicity, and race) of individuals. Records used ICD-9 revision codes.
Health variables assessed	All cause CVDs	Cardio-respiratory deaths (no ICD codes mentioned)	ICD-9 CVD diagnosis (no specific ICD codes mentioned)	I00-I99	All cardiovascular codes (I00-I99)	I00-I99			I00-I99
	G40–G47 (TIA)
	I10–I15 (HyperT)									401-405
	I20–I25 (IHD)						Myocardial infarction (I121.0-121.9)	Acute myocardial infarction (AMI) I21.0-I21.9		410-414
	I26–I28 (PHD)									415-417
	I30–I52 (Other HD)						Heart failure (I50-I50.9), ventricular and supraventricular tachycardia (I147.1-I147.2) [not assessed]			420-429
	I60–I69 (CBVD)						Hemorrhagic [not assessed] and ischemic strokes (I160 - I161, I163 - I164)			430-438
	I70–I79 (Arteries)									440 (atherosclerosis)
	I80–I89 (Veins)
	I95–I99 (Unspecified)
	Analysed collectively or individually	Collectively	Collectively	Collectively	Collectively	Collectively	Individually	Individually	Collectively	Collectively
Exposure description	Data source	UK Met Office	EPA's Air Quality System (20 PM2.5 components) AirExplorer (elemental carbon and organic carbon matter)	Not stated	Hong Kong Planning Department (Urban Climatic Analysis Map (UC-AnMap)) Hong Kong Observatory (air and mean radiant temperatures, percentage of cloud cover, humidity, and wind velocity)	European Monitoring and Evaluation Programme (PM2.5) Commission Directorates-General for Regional and Urban Policy, Agriculture and Rural Development, together with the Organisation for Economic Co-operation and Development (degree of urbanisation)	European Centre for Medium-Range Weather Forecasts (ECMWF) Copernicus Atmosphere Monitoring Service (CAMS) reanalysis (Air pollution variables) ECMWF ERA-Interim (Weather variables) ECMWF product ERA-5 (Diurnal temperature range and diurnal pressure range) All data was retrieved from Meteorological Archival and Retrieval System (MARS).	China Environment Monitoring Center (hourly CO, NO2, O3, PM10, PM2.5 and SO2) China Meteorological Data Center (daily temperature, relative humidity, precipitation, pressure, and wind speed) Multi-resolution Emission Inventory for China (monthly Black Carbon, CO, CO2, Ammonia (NH3), NOx, organic carbon, SO2, volatile organic compounds, PM2.5 and PMcoarse) Geospatial Data Cloud (digital elevation …	National Meteorological Data Sharing Service Center and the Ganzhou Meteorological Bureau	Downscaler model (PM2.5 and ozone) Community Multi-scale Air Quality model (CMAQ) (NO2) National Center for Environmental Information Climate Data Online system (average temperature, dew point temperature, apparatus temperature, relative humidity, wind speed and wind direction)
	Spatial	5km*5km	Monitoring stations	Monitoring stations	100m*100m grid, aggregated to TPU level	0.1 degree (approximately 11km*8km near study region)	1.5 degrees (approximately 167km* 123km to 167km*82km near the study region)	Monitoring stations: hourly CO, NO2, O3, PM10, PM2.5 and SO2, daily temperature, relative humidity, precipitation, pressure, and wind speed 30m*30m: Digital Elevation Model Spatial resolution not stated: monthly Black Carbon, CO, CO2, Ammonia (NH3), NOx, organic carbon, SO2, volatile organic compounds, PM2.5 and PMcoarse	Environmental data was available for each spatial unit from source	Monitoring stations: Meteorological data Census tract: PM2.5 and ozone 12km*12km: NO2
	Temporal	Daily	Daily (10% trimmed mean values, min and max excluded)	Monthly	Temporal resolution for UC-AnMap data is not stated, presumed to be constant. Temporal resolution for data from Hong Kong Observatory is also not stated, presumed daily, which was aggregated to monthly. The final PET values were monthly for the generalised additive mixed model.	Annual mean: PM2.5	12-hourly (aggregated to daily values using CDO software), except for diurnal temperature and pressure that was calculated from hourly data.	Hourly: CO, NO2, O3, PM10, PM2.5 and SO2 Daily: temperature, relative humidity, precipitation, pressure, and wind speed Monthly: Black Carbon, CO, CO2, Ammonia (NH3), NOx, organic carbon, SO2, volatile organic compounds, PM2.5 , PMcoarse , nightlight image, and NDVI Static: polluting enterprises	Yearly	Daily
Exposure variables	Weather	Temperature: mean daily temperature, calculated as the average of daily maximum and minimum temperatures. Used the average of temperature on day of death and the preceding three days to allow for the possibility that the health effects may be cumulative.	Temperature: as a confounding factor Dewpoint: as a confounding factor	Temperature: as a confounding factor Humidity: as a confounding factor. Assumed to be relative humidity. Wind speed: as a confounding factor	Temperature: used to form PET values Humidity: used to form PET values. Assumed to be relative humidity. Cloud cover: used to form PET values Wind velocity: used to form PET values		Temperature: 2 metre temperature, diurnal temperature change, and rate of diurnal temperature change Boundary layer height Evaporation Instantaneous eastward turbulent surface stress Instantaneous northern turbulent surface stress Surface pressure Volumetric soil water layer 1 Total cloud cover Total precipitation 10 m U wind component 10 m V wind component	Temperature Humidity: relative humidity	Temperature (annual average) Temperature difference (annual maximum) Air pressure (annual average): not used Wind speed (annual average): not used Relative humidity (annual average): not used Precipitation (annual average): not used Sunshine hours (annual average): not used	Temperature: Average temperature, and apparatus temperature Humidity: relative humidity and dew point temperature
	Air pollutants	PM10: as a confounding factor. Calculated daily PM10 concentrations by combining two data sources: annual average PM10 levels in 1 km × 1 km grids from the UK government Department for Environment, Food and Rural Affairs (DEFRA) Ambient Air Quality Assessment and daily monitoring data for every day of the analysis period from DEFRA’s Automatic Urban and Rural Network. Used an average of PM10 on t…	PM2.5: 22 components of PM2.5 measured separately (out of 50 available from EPA, 22 were selected. Each contributes at least 1% of total mass to PM2.5, or the literature has suggested a potential link with health outcomes, or both.)	PM2.5 PM10		PM2.5	PM2.5 Ozone NO2 SO2	PM2.5 PM10 Ozone NO2 NOx SO2 CO Black carbon Organic carbon Ammonia	PM2.5: not used PM10: not used O3 NO2 SO2: not used	PM2.5 Ozone NO2 SO2
	Other	Green space: as a modifier. As the percentage of the Census ward			UC-AnMap data comprising of meteorological, planning, land use, topography, and greenery information: used to form PET values Percentage of greenery and buildings: as a confounding factor		Percent rural population	Digital Elevation Model Environmental conditions considered as socioeconomic indicators: Polluting enterprises Nightlight image NDVI		Percentage of park area designated as state, county, or municipal parks per Zip: as a confounding factor
Confounder adjustments	Age	Separately analysed age groups (<75, 75-84, and 85+ years)		Used the number of people over 65 years of age as an offset	Age standardised rates	Age standardised	Age standardised	Age standardised		Separately analysed 65+ age group
	Gender	Separately analysed genders				Gender standardised	Gender standardised	Yes		Yes
	Socioeconomic status	As a modifier: Deprivation measured using the Carstairs score, which combines indicators on unemployment, social class, crowding of housing and (lack of) vehicle ownership.		Regional deprivation index	Socio-economic deprivation index obtained from the Census and Statistics Department of Hong Kong.	Degree of urbanisation (as independent variable)	Percent rural population (as independent variable)	Road data and population (as independent variables)		Median household income, housing vacancies, education level less than high school graduate degree among adults over 18 years old, and health insurance coverage were used as proxy measures of poverty and economic status of each ZIP code. The data was obtained from 2010 Census and 2012 American Community Survey.
	Environmental factors	PM10 As a modifier: Green space	Temperature and dewpoint	Temperature, humidity, wind speed	Percentage of greenery and buildings					Percentage of park area designated as state, county, or municipal parks per Zip.
	Others	National holidays As a modifier: Rural-Urban status	Day of the week							Total number of healthcare facilities within Zips, which included hospitals, medical centers, federally qualified health centers, and home health services except nursing homes. Local food environment characterized by the total number of grocery stores in each Zip
Statistics (exposure/other factors)		Daily temperature in each grid is estimated based on inverse-distance-weighted interpolation of monitoring data, also accounting for latitude and longitude, elevation, coastal influence and proportion of urban land use	Source oriented pollution measurments were removed. For counties that had more than one active monitor on a given day, an average was taken using 10% trimmed mean if more than 10 stations; for 3–10 stations, minimum and maximum values were excluded from the mean; and for 2 stations, mean was used. PM2.5 species were scaled using 90th percentile values.	Pun’s interpolation method (a data-assimilation method that combines data from monitoring stations and numerical model outputs)	Physiological equivalent temperature (PET) calculated using UC-AnMap data to form eight urban climatic classes. This data was used with air and mean radiant temperatures, percentage of cloud cover, humidity, and wind velocity to form annual PET values aggregated at TPU levels used in the analysis.	Degree of urbanisation calculated for 1km2 grids, then each municipality is assigned one of three categories: urban (densely populated areas), peri-urban (adjacent areas to urban municipalities), and rural (sparsely populated municipalities).	Pre-processed data products were used other than diurnal temperature and pressure change that was calculated by subtracting the minimum in 24 hours from the maximum in 24 hours.	Air pollution data and meteorological data were interpolated into 100-m raster layer by the ordinary Kriging interpolation in ArcGIS10.0 and the thin plate spline interpolation in ANUSPLIN4.37, respectively.	They used stepwise regression and selected five of twelve variables.	Processed daily average of all pollutant concentrations using GIS polygon overlay using the maximum function to estimate daily air quality at ZIP codes. Processing performed on meteorological data is not stated.
Statistics (effect size)		Analysed the temperature-mortality association using a piecewise linear model. Bayesian spatial model (Besag, York, and Mollie (BYM) model). Only using deaths that occurred in May-September (5 months). Analysis for colder months (November-March) is also done and available in SM. District-specific thresholds implying the hazardous effects of temperature start at a higher temperature where the long…	Yt (s)|β (s), η (s) ~ Poisson [Nt (s) exp {β0 (s) + xt (s)'β (s) + zt(s)'η (s)}] where Yt (s) are CVD cases at county s on day t, β (s) and η (s) are spatially varying coefficients, Nt (s) is a known offset for the number of Medicare patients at county s on day t, β0 (s) is spatially varying intercept, xt (s) is vector of pollutants, and zt(s) are confounding variables.	Two-stage Bayesian hierarchical spatio-temporal model. Three models were evaluated with the first model not containing spatial or temporal structured or unstructured effects and the space-time interaction term, second model containing these random effects. The results of the second model included estimated relative risk and continuous-type residuals, and to identify additional spatial and tempora…	log[E(Yi,t)] = ⍺ + ß1PETi,t + ß2SDIi + ß3S1(t,3) + ß4Buildi + ß5S2(lati,longi) + ɣzi where i is the TPU; t is the month; Yi,t is the monthly deaths in TPU i on month t; ⍺ is the intercept; S1(.) is a natural cubic spline with 3 degrees of freedom; PETi,t is the average PET in TPU i on month t; SDIt is the socio-economic deprivation index in TPU i; Buildt is the building coverage in TPU i; S2(.) i…	Bayesian hierarchical models using Hamiltonian Monte Carlo and Markov chains (HMCMC) approach. The modelling was done in four phases with and without temporal parametric trends and the best model from each phase informed the prior for the next phase of the analysis. The phases were designed as follows: Phase 1: a simple non-informative Bayesian log-linear model defined as the log expected count, …	Analyzed the number of hospitalization episodes within a geographic unit and time period using a Poisson regression model. Besag-York-Mollie (BYM) model was used to quantify the spatial and temporal effect as well as its interactions. Let Eit be the number of expected hospital admissions in the i-th geographic unit and the t-th period, estimated by multiplying the population at time t and area 𝑖 …	Geographically & temporally weighted regression model (GTWR) CMR'AMIi =𝛽0(𝜇i,𝜐i,ti) +𝛽1(𝜇i,𝜐i,ti)xPOPi +𝛽2(𝜇i,𝜐i,ti) xRDi +𝛽3(𝜇i,𝜐i,ti)xPEi +𝛽4(𝜇i,𝜐i,ti)xE_NH3i +𝛽5(𝜇i,𝜐i,ti)xO3i +𝜀i where CMR'AMIi is the daily CMR for AMI in the township i at location (𝜇i, 𝜐i) on day ti; 𝛽0 represents the intercepts at a specific location (𝜇i,𝜐i) and day ti; and 𝛽1–𝛽5 are the location-time-specific slopes for co…	yit = yi(t-1) + ⍴ Σ[j=1 to N] wijyjt-1 + ⍴ Σ[j=1 to N] wijyjt + xijβ + ⍴ Σ[j=1 to N] wijxijθ + ui + ut + φit where, i and j are counties, t is year, y is CVD hospitalisation rate, x is environmental factors, w is spatial weight matrix, N is number of spatial units, ⍴ is spatial spillover effects of spatially lagged dependent variable wy, β is coefficient of x, θ is spatial spillover effects of sp…	Bayesian hierarchical Poisson linear model using integrated nested Laplace approximations (INLA) for estimation. The observed daily ED visit counts Yit for CVD at a Zip was modeled using a Poisson likelihood as Yit ∼ Poisson(Eiλit), where Ei denotes the expected counts of daily ED utilization from unit i and λit is the corresponding relative risk on day t. Ei was obtained from age-specific standa…
Neighbourhood		Adjacency matrix	Variable selection	Adjacency matrix	Spline smoothing	Adjacency matrix	Adjacency matrix	Adjacency matrix	Adjacency matrix	Adjacency matrix
Characteristics of the spatial term		The extent to which neighbours influence one another depends on how uncertain the estimated effects in each district are, and on the empirical similarity among neighbouring districts. Cross-district variance was partitioned into a spatial component, specified using a conditional autoregressive prior, and a district-specific random effect, specified using a Normal distribution - BYM model.	There were three spatial correlation and three models in this study. Spatial correlations: 1. No Spatial Correlation: The true coefficients for each county are independent. 2. Moderate Spatial Correlation: The true coefficients for each county are exponentially spatially correlated with range r = 60 km (effective range 180 km). 3. Strong Spatial Correlation: The true coefficients for each county …	Spatially correlated random term νi had a conditional autoregressive (CAR) prior, and spatially uncorrelated term 𝜐i had independent and identical normal distribution with zero mean hyperparameter σu.	Tensor product spline smoothing of estimtes as per latitude and longitude coordinates of each TPU units.	Priors from the preceding phases were used. Model 3B did not use spatially unstructured term, while model 4B did. The spatially unstructured term was normally distributed. The spatially structured term was conditional autoregressive based on a Gaussian–Markov random field in the lattice.	𝑢i + 𝜈i are the spatial effect plus random effect, following the BYM model. The BYM model is a union of the Besag model ui with an area-specific effect modelled with a conditional autoregressive structure that accounts for spatial autocorrelation exchangeable area-specific effect. The spatial random effect smoothes the data according to a neighborhood structure, which was defined with an adjacenc…	Not stated for the GTWR model	Not stated	Spatial random effects, denoted as Ui, are fully structured to accommodate spatial dependence through a Besag-York-Mollie. These random effects Ui are modeled as a sum of a spatially structured component Vi (or more specifically, a first-order Markov random field) and a spatially independent term Wi. The independent term is modeled as Wi ∼ N(0,σ 22). Spatially dependent term is defined using cond…
Characteristics of the temporal term		Short term (up to 2 days lag). Time-stratified case crossover. Temperature on the day of death (case day), and as relevant preceding days, is compared with the temperature on control days on which the death did not occur. Used control days on the same day of the week as the case day, to automatically adjust for day of the week, and in the same calendar month.	Natural cubic spline smoothing function of time with 7 df per year. Also included indicators for the day of the week, and splines for daily average temperature (6 df) and the 3-day lag mean dewpoint (3 df) to control for confounding with weather.	Short term (same month, no lag). Temporally correlated random term lt had an autoregressive (AR) prior, and temporally uncorrelated term had independent and identical normal distribution with zero mean hyperparameter σk.	Natural cubic spline smoothing with 3 degrees of freedom. The analysis was stratified by warm (April-September) and cool season (October-March).	Model 3B and 4B included temporal parametric trend	The temporal effect was modelled as a linear time effect φt plus a dynamic nonparametric trend γt, specifically a random walk of order 1.	Not stated for the GTWR model	Not stated	The explanatory variables included in Tl are following: • a within-year cyclical pattern, represented as two sine and two cosine functions with periods of 12 and 6 months evaulated at time t; • a day of the week effect with 8 levels (7 days plus one level for holidays) at time t; • a linear trend
Sensitivity analysis		Daily maximum temperature. All non-injury deaths. Only using deaths that occurred in warmest months June-August (3 months). Used alternative lag durations, including temperature on the day of death alone. Common threshold for all districts implying hazardous effects begin at about the same temperature in all districts. Empirically set threshold using the Deviance Information Criterion. Adjusted f…	Conducted data analysis with extreme pollutant values as part of sensitivity analysis. Investigated sensitivity to several modeling choices, including the effects of hyperpriors, confounders, and the variance ratio. Mean Absolute Deviation (MAD) Power and Type I error Correct identification of null coefficients	Performed sensitivity analysis through variable degrees of freedom in the model.	Investigated whether the association between monthly PET and mortality were robust to adjustment for population in each TPU.	Not stated	Not stated	Not stated	Not stated	Not stated
Diagnostics		Deviance Information Criterion (DIC)	Deviance Information Criterion (DIC) Gelfand & Ghosh criterion (GG) Log Pseudo Marginal Likelihood (LPML)	Deviance information criterion (DIC) and mean squared prediction error (MSPE) were used to evaluate model fitness in the Bayesian framework and prediction performance, respectively.	Not stated	Widely–Akaike Information criteria (WAIC) Leave-One-Out Cross-Validation Information criteria (LOO-CV) Asymptotically normal differences	The variable selection as well as performance of the models was assessed using Watanabe-Akaike information criterion.	The performance of GTWR models was evaluated by using adjusted R2, Akaike information criterion (AIC), and root mean square error (RMSE) for different gender sets and lag sets	Not stated	A zero-inflated Poisson distribution was substituted for the Poisson distribution for incidence counts as a diagnostic tool.
Software used		WinBUGS	R	WinBUGS	R	R	R	Not stated	Matlab	R
Effect size definition		% increase in the odds of cardio-respiratory death for 1°C increase/decrease in mean daily summer/winter temperature	Relative risk expressed as percentage increase	Relative Risk of cardiovascular deaths (I00-I99) for each 10-μg/m3 increase (for air pollutants)	Percentage excess risk of mortality per 1 °C change in PET with 95% confidence intervals (CIs)	Increase in risk of cardiovascular disease death for an increase in 15 μg/m3 in PM2.5 levels. The results are reported as the mean of the marginal posterior distributions (MPDs) with the standard deviations, and probailities that the predictor is a risk factor or a protective factor for CVD mortality:	Probability that the environmental factor is associated with higher or lower Standardised Incidence Rates of CVDs considered.	GTWR coefficients for each explanatory variables stated with mean, standard deviation, minimum and maximum values	Percentage increase in risk of CVDs for 1% increase in independent terms.	Relative risk associated with a 10-unit increase in exposure levels.
Outcomes observed		Cardio-respiratory death Warm temperature (1C increase): <75 Men = OR 2.7(1.6,3.8) <75 Women = OR 2.4(1.0,3.9) 75-84 Men = OR 2.2(1.1,3.2) 75-84 Women = OR 3.4(2.3,4.6) 85+ Men = OR 2.4(1.2,3.6) 85+ Women = OR 3.9(3.0,4.8) Cold temperature (1C decrease): <75 Men = OR 2.8(2.3,3.3) <75 Women = OR 3.5(2.9,4.3) 75-84 Men = OR 3.4(2.9,3.9) 75-84 Women = OR 4.0(3.5,4.5) 85+ Men = OR 3.9(3.3,4.4) 85+ Wo…	Spatial with variable selection model: Elemental Carbon: 0.42 with 0.88 probability that the value is > 0 Spatial model: Elemental Carbon: 0.46 with 0.88 probability that the value is > 0	PM10 = 1.014(1.009,1.019) PM2.5 = 1.047(1.042,1.053)	Excess risk of cardiovascular diseases Warm season = 4.31 (0.12, 8.50) Cold season = 4.75 (1.14, 8.36)	Model 3B: PM2.5: β^p 0.0693(0.02910,0.1090) with p(β^p > 1) 1.0000 and p(β^p < 1) 0.0004 DEGURBA: β^p 0.0297(0.0046,0.0547) with p(β^p > 1) 0.9890 and p(β^p < 1) 0.0109 Model 4B: PM2.5: β^p 0.0792(0.0380,0.1200) with p(β^p > 1) 1.0000 and p(β^p < 1) 0.00005 DEGURBA: β^p 0.0229(-0.0066,0.0524) with p(β^p > 1) 0.9370 and p(β^p < 1) 0.0632	The outcomes have not been reported here due to lack of reporting of strength of association. Only the direction of association (+ or -) has been reported with probabilities. The figure reporting the outcomes is missing some indicators without justification.	Mean (standard deviation, min:max) Male - 0 days lag Intercept = 321.799 (99.413, 203.334 : 805.891) PE = 140.102 (256.356, -410.647 : 552.509) POP = -628.925 (538.895, -3242.824 : -209.186) RD = 79.145 (428.634, -1383.63 : 2368.978) O3 = -58.438 (45.251, -440.083 : 51.538) E_NH3 = 42.37 (84.623, -273.184 : 864.99) Residual = 0.731 (209.439, -606.555 : 1884.249) Female - 28 days lag Intercept = 3…	NO2 = 0.087 (p < 0.05) O3 = 0.098 (p < 0.01) Mean temperature = 0.572 (p < 0.05) Daytime temperature difference between annual maximum and minimum = 3.683 (p < 0.05)	Spatial random effect model: NO2 (ppmv) = RR 1.15(1.01,1.30)
Outcome reporting for the spatio-temporal model	Spatial	Map of different age groups and sex combinations of 1°C increase and decrease in temperature from district-specific thresholds or national thresholds	No	No	No	Maps of relative risk for all years. Map of overall risk not available.	No	Map of all environmental risk factors at different lags for all genders	No	Map of overall risk. Map of relative risk for the individual factors is not reported.
	Temporal	No	No	No	No	Maps of relative risk for all years. Overall trend of relative risk not available.	No	No	No	Longitudinal line chart of overall risk
	Summary	Summary table (odds ration for overall effect for each age group and gender combination for 1°C increase or decrease in warm or winter season respectievely)	Reported in text	Summary table (overall relative risk for PM2.5 and PM10)	Summary table (excess risk for warm and cold season before and after adjusting for socio-economic deprivation index)	Summary table (overall posterior distributions for each PM2.5)	Bubble chart (probability of risk being smaller or grater than 1; strength of association not obtainable through the bubble chart and not reported in text)	Summary table (all lags and genders for all variables)	Summary table (overall risk for each independent variable)	Summary table (relative risk of all variables with 95% confidence interval and standard deviation)
