# Supplementary material for: Spatiotemporal Approaches to Assess the Association of Environmental Risk Factors With Cardiovascular Diseases: A Scoping Review
Source: Geohealth. 2026 Jan 6;10(1):e2024GH001268. doi: 10.1029/2024GH001268 (PMC12775574; doi:10.1029/2024GH001268)
Supplement: Supplementary file 3 — Table S2 [file GH2-10-e2024GH001268-s002.xlsx]

## Sheet: QA
			Bennett et al. (2014)	Boehm Vock et al. (2015)	Kang et al. (2019)	Thach et al. (2015)	Trivelli et al. (2021)	Vishram-Nielsen et al. (2023)	Wang et al. (2022)	Yan et al. (2023)	Yoo et al. (2018)
	Domain 1. Methods preliminaries
	1.1	Did the study clearly define the research question(s)?	Yes	Yes	Yes	Yes	Yes	Yes	Yes	Yes	Yes
	1.2	Was there a clear statement justifying the suitability of spatial methods to address the research question(s)?	Yes	Yes	Yes	Yes	Yes	Yes	Yes	Yes	Yes
	1.3	Was there a clear justification of the suitability of these data to address the research question(s)?	Yes	Yes	Yes	Yes	Yes	Yes	Yes	Yes	Yes
	Domain 2. Data quality
	2.1	Do these data meet the specific requirements of the study?	Yes	Yes	Yes	Yes	Yes	Yes	Yes	Yes	Yes
	2.2	Did the study address the quality of the data used in the analysis?	Yes	Yes	CD	Yes	Yes	Yes	Yes	CD	Yes
	2.3	Did the study provide sources and descriptions of all data used in the main analysis, including any processing of data?	Yes	Yes	No (environmental data source not stated)	Yes	Yes	Yes	Yes	Yes	Yes
	2.4	Did the study use consistent definitions?	Yes	Yes	Yes	Yes	Yes	Yes	Yes	Yes	Yes
	2.5	Have assumptions and limitations about data quality been clearly described?	Yes	Yes	Yes	No (data quality concerns not discussed)	No (data quality concerns not discussed)	No (data quality concerns not discussed)	No (data quality concerns not discussed)	No (data quality concerns not discussed)	Yes
	Domain 3. Spatial data problems
	3.1	Did the spatial methods consider the spatial unit/scale/resolution?	Yes	Yes	Yes	Yes	Yes	Yes	Yes	Yes	Yes
	3.2	Was the spatial unit/scale/resolution justified for addressing the research question(s)?	Yes	Yes	Yes	Yes	Yes	No (large environmental data spatial resolution without justification)	Yes	No (only 18 spatial units)	Yes
	3.3	Did the study consider temporal issues	Yes	Yes	Yes	No (did not justify why aggregating daily data to monthly)	No (did not address issues related with temporal aggreagation to a year)	Yes	No (did not justify why aggregating daily data to monthly)	No (did not address issues related with temporal aggreagation to a year)	Yes
	Domain 4. Spatial analysis methods
	4.1	Were the spatial methods suitable to meet the specific requirements of the study?	Yes	Yes	Yes	Yes	Yes	Yes	Yes	Yes	Yes
	4.2	Did the study use suitable models?	Yes	Yes	Yes	Yes	Yes	Yes	Yes	Yes	Yes
	4.3	Were the analyses presented logically and clearly?	Yes	Yes	Yes	Yes	Yes	Yes	Yes	Yes	Yes
	4.4	Did the study provide a clear interpretation of the results in the context of the research question(s)?	Yes	Yes	Yes	Yes	Yes	Yes	Yes	Yes	Yes
	4.5	Were there formal attempts to determine the robustness of findings to assumptions and data?	Yes	Yes	Yes	Yes	No (did not perform sensitivity analysis)	No (did not perform sensitivity analysis)	No (did not perform sensitivity analysis)	No (did not perform sensitivity analysis)	No (did not perform sensitivity analysis)
	Final assessment
		Accounting for all information provided in the article and supplementary material, could this study be replicated?	Yes	Yes	Yes	Yes	Yes	Yes	Yes	No (methods lack clarity)	Yes
	*CD: Cannot Determine; “No” encompasses “Not Reported” rating of the SMART Tool
